# Supplementary material for: Brain MRI findings in relation to clinical characteristics and outcome of tuberculous meningitis
Source: PLoS One. 2020 Nov 13;15(11):e0241974. doi: 10.1371/journal.pone.0241974 (PMC7665695; doi:10.1371/journal.pone.0241974)
Supplement: S1 Raw data — (XLSX) [file pone.0241974.s001.xlsx]

## Sheet: PlosOne_Raw_Data
SubjectID	Group	Time_to_MRI	ME_YN	Tuberculoma_YN	Infarction_YN	Hydrocephalus	Basal_ME	Sylvian_ME	Convexity_ME	Ventricular_ME	Tuberculoma_miliary	Tuberculoma_nonmiliary	Pseudoabscess	Infarction_Acute_BGT	Infarction_Acute_NBGT	Infarction_Acute_Cerrebelum	Infarction_Acute_Brainstem	Infarction_Chronic_Cerebrum_BGT	Infarction_Chronic_Cerebrum_NBGT	Infarction_Chronic_Cerebellum	Infarction_Chronic_Brainstem	CN_enhancement	Age	Sex	Howlongagodidthecurrentillnessstartwhenwastheveryfir	GlasgowComaScaleTotal	TBMGradeBMRCatDischargediag0sis	IfTBMcategory	Headaches	Neckstiffness	Seizures	Motor1ity	CNP_clinical	AxialTemperature	Fever	HIVTest	Xray	TBCSFsmearZNstain	NAATGeneXpertTBRIF	CSFcultureresult	CSFwhitecellcount	PMN_absolute	PMN	MN_absolute	MN	CSFglucose	Randombloodglucose	CSFbloodglucoseratio	Protein
1300056	3	11	0	0	1	0	0	0	0	0	0	0	0	0	0	0	0	1	0	0	0	1	55	0	5	13	2	2	1	1	0	0	1	36.9	0	0	0	0	0	0	776	323	42	167	58	51	114	0.447368	102
1300066	2	30	1	1	1	1	1	1	0	0	1	0	0	1	0	0	0	0	0	0	0	1	42	0	35	13	2	2	1	1	0	1	1	38.9	1	0	0	0	0	0	236	82	2	398	98	17	154	0.11039	2630
1300067	1	26	1	1	1	1	1	0	1	0	1	1	0	1	1	1	1	0	0	0	0	1	47	1	20	10	2	1	1	1	0	1	1	36.5	0	0	2	0	0	1	12	14	17	55	83	22	128	0.171875	100
1300071	3	13	1	1	0	0	1	1	0	0	1	0	0	0	0	0	0	0	0	0	0	0	38	1	7	11	2	1	1	1	0	1	1	37	0	0	0	0	1	1	147	203	25	576	75	17	108	0.157407	235
1300075	1	21	1	1	1	0	1	0	0	0	1	1	0	1	0	0	1	0	0	0	0	0	24	0	14	15	2	1	1	1	0	1	1	37.5	1	0	0	0	2	1	215	5	16	231	84	42	156	0.269231	308
1300079	2	34	1	0	0	1	1	1	0	0	0	0	0	0	0	0	0	0	0	0	0	0	36	0	7	11	2	2	1	1	0	1	0	37.8	1	0	1	0	0	0	156	0	12	4	88	21	172	0.122093	2454
1300082	2	12	1	1	1	0	1	1	1	0	1	1	0	1	1	0	0	0	0	0	0	1	21	0	2	12	2	1	1	1	0	1	1	37	1	0	1	0	0	1	72	117	54	176	46	18	118	0.152542	28
1300085	1	5	1	1	1	1	0	1	1	0	1	1	0	1	1	0	0	0	0	0	0	0	23	1	2	12	2	1	1	1	0	1	1	38.3	1	0	1	1	0	1	677	116	65	68	35	11	115	0.0956522	454
1300086	3	7	1	1	0	0	1	0	0	0	0	1	0	0	0	0	0	0	0	0	0	0	40	1	30	12	3	1	1	1	1	1	1	37	1	0	1	0	0	1	584	240	20	197	80	24	89	0.269663	209
1300093	1	25	1	0	1	1	1	1	0	0	0	0	0	1	0	0	0	0	0	0	0	0	49	1	21	13	3	1	1	1	1	0	0	36.2	1	0	1	0	1	0	126	57	17	122	83	11	102	0.107843	125
1300096	3	34	1	1	1	1	1	1	1	0	1	1	0	1	1	1	0	0	0	0	0	1	47	1	30	13	2	1	1	1	0	1	1	36.3	1	0	1	0	0	1	490	150	66	290	34	27	126	0.214286	276
1300104	2	0	0	1	0	1	0	0	0	0	1	1	0	0	0	0	0	0	0	0	0	0	52	0	8	13	2	1	1	1	0	0	1	37.2	1	0	1	0	1	1	293	41	40	136	60	14	106	0.132075	413
1300118	3	19	1	1	1	0	0	1	0	0	1	1	0	1	1	0	0	0	0	0	0	0	33	1	14	13	2	1	1	1	0	1	1	38.6	1	0	1	0	0	1	268	2	83	10	17	10	96	0.104167	71
1300121	2	7	1	1	1	0	0	0	1	0	1	1	0	0	1	0	0	0	0	0	0	0	18	0	180	15	2	2	1	0	0	1	1	39	1	0	2	0	0	0	4	37	0	110	100	41	87	0.471264	20
1300122	3	10	1	1	0	1	0	0	1	0	1	0	0	0	0	0	0	0	0	0	0	0	18	0	14	13	2	1	1	1	0	1	1	36.5	1	0	0	0	1	1	122	2	31	1	69	10	107	0.0934579	303
1300126	1	11	1	1	0	0	0	1	0	0	1	0	0	0	0	0	0	0	0	0	0	0	29	1	5	11	2	1	1	1	0	0	1	36.7	0	0	1	1	1	1	177	3	23	19	77	12	101	0.118812	192
1300127	3	20	1	0	1	0	0	1	1	0	0	0	0	0	1	0	0	0	0	0	0	0	35	1	7	15	2	1	1	1	0	0	0	37	1	0	1	1	0	0	460	0	75	8	25	20	116	0.172414	140
1300133	2	6	0	1	1	0	0	0	0	0	1	0	0	0	0	0	0	0	1	0	0	0	68	0	120	10	3	2	0	1	0	1	1	38.4	0	0	1	0	0	0	3	34	67	181	33	94	247	0.380567	27
1300149	2	37	0	0	0	0	0	0	0	0	0	0	0	0	0	0	0	0	0	0	0	0	17	1	30	15	2	2	1	1	0	1	1	38	1	0	0	0	0	0	779	326	26	450	74	33	147	0.22449	158
1300154	1	12	1	0	1	1	1	0	0	0	0	0	0	1	1	0	0	0	0	0	0	0	56	1	180	13	2	1	2	1	0	0	0	38.7	1	0	1	0	1	1	437	167	55	86	45	32	113	0.283186	229
1300162	3	94	1	1	1	1	1	1	1	0	1	0	0	1	1	0	0	0	0	0	0	0	33	0	90	10	2	1	1	1	0	1	0	37.3	1	0	1	0	1	1	218	33	31	513	69	20	134	0.149254	159
1300167	3	14	1	1	1	0	1	1	1	0	1	0	0	0	0	0	1	0	0	0	0	1	17	0	7	13	2	1	1	1	2	0	1	38.8	1	0	0	0	0	1	503	222	7	46	93	25	99	0.252525	139
1300169	1	9	0	0	0	0	0	0	0	0	0	0	0	0	0	0	0	0	0	0	0	0	19	0	240	15	2	2	1	1	0	0	0	39	1	0	0	0	0	0	22	19	14	137	86	25	116	0.215517	333
1300176	2	34	1	1	1	1	0	1	1	0	1	1	0	0	1	0	0	0	0	0	0	0	16	0	30	12	2	1	1	1	0	0	1	36.3	1	0	1	0	1	1	143	42	25	157	75	19	116	0.163793	222
1300181	3	96	1	1	1	1	1	0	0	0	1	1	0	1	1	0	0	0	0	0	0	0	33	1	120	13	2	1	1	1	0	0	1	37.8	1	0	1	1	1	1	304	123	45	139	54	55	170	0.323529	281
1300184	2	10	1	1	0	1	0	0	1	0	1	0	0	0	0	0	0	0	0	0	0	0	31	1	90	13	2	1	1	1	0	0	1	39	1	0	1	0	0	1	179	68	32	150	68	21	129	0.162791	365
1300224	1	36	0	0	0	1	0	0	0	0	0	0	0	0	0	0	0	0	0	0	0	0	33	1	120	14	2	1	1	1	0	0	0	37.9	1	0	1	1	1	1	8	38	25	84	75	34	135	0.251852	172
1300228	2	20	1	0	0	0	0	1	0	0	0	0	0	0	0	0	0	0	0	0	0	0	39	0	14	13	2	1	1	1	0	0	1	37.8	1	0	0	0	0	1	751	21	24	105	76	23	131	0.175573	192
1300232	1	19	1	1	1	1	1	0	0	0	1	1	0	1	1	0	0	0	0	0	0	0	16	0	30	13	2	1	1	1	0	0	0	38	1	0	2	1	1	1	253	1	66	83	34	5	121	0.0413223	755
1300233	3	16	1	1	0	1	1	0	1	0	1	1	0	0	0	0	0	0	0	0	0	0	20	0	10	12	2	1	1	2	0	0	1	38	1	0	0	1	1	1	176	35	40	468	60	10	98	0.102041	174
1300259	3	27	1	1	1	0	1	1	0	0	1	1	0	1	1	0	0	0	0	0	0	0	24	1	90	14	2	1	1	1	0	1	1	37	1	0	1	0	1	1	184	39	63	33	37	28	106	0.264151	188
1300264	1	18	1	0	1	1	1	1	0	1	0	0	0	0	1	0	0	0	0	0	0	0	28	1	180	12	2	1	1	1	0	1	1	36.8	1	0	1	1	1	1	206	70	25	106	75	14	119	0.117647	358
1300266	2	24	1	1	1	1	1	1	0	0	0	1	0	1	1	0	0	0	0	0	0	0	47	0	120	12	2	1	1	1	0	1	1	38	1	0	1	0	0	1	546	103	6	241	94	14	102	0.137255	433
1300270	1	19	1	1	0	0	1	1	0	0	1	0	0	0	0	0	0	0	0	0	0	1	31	1	21	14	2	2	1	1	0	0	1	37	1	0	1	0	0	0	199	117	21	467	79	21	102	0.205882	3869
1300271	3	36	1	1	1	1	1	0	0	0	1	0	0	1	1	0	1	0	0	0	0	1	34	0	30	14	2	1	1	1	0	1	1	37.9	1	0	1	0	1	1	262	56	47	66	53	12	105	0.114286	299
1300276	2	12	1	1	1	0	0	0	1	1	1	1	1	1	1	0	0	1	0	0	0	0	33	1	30	14	2	2	1	1	0	0	1	37	1	1	1	0	0	0	84	440	1	237	99	37	103	0.359223	225
1300283	1	21	1	1	1	1	1	0	1	0	1	1	0	1	1	0	1	0	0	0	0	1	21	0	30	12	3	1	1	1	1	1	1	37.6	1	0	1	1	1	1	344	64	30	110	70	19.9	101	0.19703	307
1300286	3	11	1	1	1	1	0	1	1	0	1	1	0	1	1	0	0	0	0	0	0	0	23	1	90	14	2	1	1	1	0	1	1	37.8	1	1	1	1	1	1	166	115	69	51	31	35	104	0.336538	109
1300289	3	9	1	1	0	0	0	0	0	1	1	1	0	0	0	0	0	0	0	0	0	0	29	0	90	11	2	1	1	1	0	0	1	38.1	1	0	2	1	1	1	452	2	79	6	21	22	101	0.217822	141
1300290	2	17	1	1	1	1	0	0	1	0	1	0	0	1	1	0	0	0	1	0	0	0	26	0	16	12	2	1	1	1	0	1	0	37.3	1	0	0	0	1	0	741	357	17	95	83	7	111	0.0630631	119
1300295	3	34	1	1	0	1	1	0	0	0	1	1	0	0	0	0	0	0	0	0	0	0	40	0	90	11	2	2	1	1	0	1	1	37.8	1	1	1	0	0	0	12	36	0	107	100	46	96	0.479167	65
1300300	3	24	1	1	1	1	1	1	1	0	1	1	0	1	1	0	0	0	0	0	0	0	34	1	90	13	2	1	1	1	0	1	1	35.6	1	0	1	1	1	1	1397	126	49	615	51	6	82	0.0731707	218
1300302	2	13	0	1	0	0	0	0	0	0	1	1	0	0	0	0	0	0	0	0	0	0	22	0	60	14	2	1	1	1	0	0	0	37.2	1	0	0	0	1	1	480	180	17	571	83	14.6	113	0.129204	164.6
1300307	3	35	1	1	1	1	1	0	0	0	1	1	0	1	1	0	0	0	0	0	0	0	30	1	60	12	2	2	1	1	0	1	1	38.2	1	0	1	0	0	0	69	0	20	12	80	14	119	0.117647	164
1300313	1	17	0	1	0	0	0	0	0	0	1	0	0	0	0	0	0	0	0	0	0	0	28	0	30	15	2	2	1	1	0	1	1	36	0	0	0	0	0	0	440	52	34	155	66	46	127	0.362205	76
1300314	1	26	1	1	1	1	0	1	1	0	1	0	0	1	0	0	0	0	0	0	0	0	18	1	90	12	2	1	1	1	0	0	1	37	0	0	1	1	2	1	122	685	46	712	54	9.5	103	0.092233	174.8
1300315	3	12	0	0	0	0	0	0	0	0	0	0	0	0	0	0	0	0	0	0	0	0	25	1	7	15	3	2	1	1	1	0	0	37.1	1	1	0	0	0	0	8	345	0	115	100	53	121	0.438017	32
1390273	1	27	1	1	0	1	1	1	0	0	1	1	0	0	0	0	0	0	0	0	0	0	23	0	90	15	2	2	1	1	0	1	1	36.5	1	0	0	0	0	0	174	137	37	164	63	41	108	0.37963	377
[truncated: 20 more columns]

## Sheet: Variable_Dictionary
				0	1	2	3	4	5
SubjectID	Patient's identity number	Numeric	Scale
Group	Group of rifampicin dose	numeric	Nominal		450mg	900mg	1350mg
Time_to_MRI	Time since onset of neurological symptoms to MRI	numeric	Scale
ME_YN	meningeal enhancement	numeric	Nominal	no	present
Tuberculoma_YN	tuberculoma	numeric	Nominal	no	present
Infarction_YN	brain infarction	Numeric	Nominal	no	present
Hydrocephalus	hydrocephalus	numeric	Nominal	no	present
Basal_ME	enhancement at basal meningen	numeric	Nominal	no	present
Sylvian_ME	enhancement at sylvian meningen	numeric	Nominal	no	present
Convexity_ME	enhancement at convexity	numeric	Nominal	no	present
Ventricular_ME	enhancement at ventricular meningen	numeric	Nominal	no	present
Tuberculoma_miliary	brain tuberculoma milliary type	numeric	Nominal	no	present
Tuberculoma_nonmiliary	brain tuberculoma non milliary type	numeric	Nominal	no	present
Pseudoabscess	brain pseudoabscess	numeric	Nominal	no	present
Infarction_Acute_BGT	acute brain infarction at basal ganglia and thalamus	numeric	Nominal	no	present
Infarction_Acute_NBGT	acute brain infarction outside basal ganglia and thalamus	numeric	Nominal	no	present
Infarction_Acute_Cerrebelum	acute brain infarction at cerebellum	numeric	Nominal	no	present
Infarction_Acute_Brainstem	acute brain infarction at brainstem	numeric	Nominal	no	present
Infarction_Chronic_Cerebrum_BGT	chronic brain infarction at basal ganglia and thalamus	numeric	Nominal	no	present
Infarction_Chronic_Cerebrum_NBGT	chronic brain infarction outside basal ganglia and thalamus	numeric	Nominal	no	present
Infarction_Chronic_Cerebellum	chronic infarction at cerebellum	numeric	Nominal	no	present
Infarction_Chronic_Brainstem	chronic infarction at brainstem	numeric	Nominal	no	present
CN_enhancement	cranial nerve enhancement	numeric	Nominal	no	present
Age	age	numeric	Scale
Sex	gender	numeric	Nominal	female	male
Howlongagodidthecurrentillnessstartwhenwastheveryfir	duration of illness	numeric	Scale
GlasgowComaScaleTotal	level of consciousness in GCS score	numeric	Scale
TBMGradeBMRCatDischargediag0sis	BMRC TBM grade	numeric	Nominal		1	2	3
IfTBMcategory	bacteriology positivity with any test	numeric	Nominal		definite	probable
Headaches	headache	numeric	Nominal	no	present
Neckstiffness	neck stiffness	numeric	Nominal	no	present
Seizures	seizures	numeric	Nominal	no	present
Motor1ity	motor deficits	numeric	Nominal	no	present
CNP_clinical	cranial nerve palsy	numeric	Nominal	no	present
AxialTemperature	axial temperature	numeric	Scale
Fever	fever	numeric	Nominal	no	present
HIVTest	HIV test result	numeric	Nominal	negative	positive
Xray	chest x-ray	numeric	Nominal	normal	TB	milliary type
TBCSFsmearZNstain	ziehl nielsen staining	numeric	Nominal	negative	positive
NAATGeneXpertTBRIF	Gene Xpert result	numeric	Nominal	negative	positive
CSFcultureresult	CSF culture result	numeric	Nominal	negative	positive
CSFwhitecellcount	CSF leukocytes	numeric	Scale
PMN_absolute	absolute number of CSF polymorphonuclear cells	numeric	Scale
PMN	percentage of CSF polymorphonuclear cells	numeric	Scale
MN_absolute	absolute number of CSF mononuclear cells	numeric	Scale
MN	percentage of CSF mononuclear cells	numeric	Scale
CSFglucose	CSF glucose level	numeric	Scale
Randombloodglucose	random blood glucose level	numeric	Scale
CSFbloodglucoseratio	CSF and blood glucose ratio	numeric	Scale
Protein	CSF protein level	numeric	Scale
BloodHbconcentration	Blood haemoglobin level	numeric	Scale
Whitebloodcellcount	Absolute blood leukocytes	numeric	Scale
Trombocyte	Blood thrombocytes	numeric	Scale
Erythrocyte	Blood erythrocytes	numeric	Scale
Neutrophils_absolute	blood absolute neutrophils number	numeric	Scale
Lymphocyte_absolute	blood absolute lymphocytes number	numeric	Scale
Monocyte_absolute	blood absolute monocytes number	numeric	Scale
Neutrophil	blood percentage neutrophils	numeric	Scale
Lymphocyte	blood percentage lymphocytes	numeric	Scale
Monocyte	blood percentage monocytes	numeric	Scale
Sodium	blood sodium level	numeric	Scale
Outcome_6month	6-month mortality	numeric	Nominal	alive	died
GOS_180	6-month glasgow outcome scale	numeric	Ordinal		died	vegetative state	severe disability	moderate disability	low dysability
GOS_severe_YN	6-month glasgow outcome scale severity	numeric	Nominal	not severe	severe
Delta_M_enhancement	meningeal enhancement changes after two months	numeric	Nominal	not change	worsening	improving
Delta_Infarction	brain infarction changes after two months	numeric	Nominal	not change	worsening	improving
Delta_CNP	cranial nerve enhancement changes after two months	numeric	Nominal	not change	worsening	improving
Delta_Hcephalus	hydrocephalus changes after two months	numeric	Nominal	not change	worsening	improving
Delta_Tuberculoma	brain tuberculoma after two months	numeric	Nominal	not change	worsening	improving
Paradoxical_response	paradoxical response in two months	numeric	Nominal	no paired MRI	mixed clinical and radiological worsening	clinical worsening	radiology worsening	no paradoxical response
